# Supplementary material for: Association of pre-migration socioeconomic status and post-migration mental health in Syrian refugees in Lebanon: a descriptive sex-stratified cross-sectional analysis
Source: Glob Health Res Policy. 2024 Mar 4;9:9. doi: 10.1186/s41256-024-00347-0 (PMC10910804; doi:10.1186/s41256-024-00347-0)
Supplement: Supplementary file 1 — Additional file 1. R code of statistical analysis. [file 41256_2024_347_MOESM1_ESM.rmd]

---
title: "Assoc. of Pre-Migration Socioeconomic Status and Post-Migration Mental Health"
author: "Saskia Lange"
date: "2023"
output:
  html_document:
    code_folding: hide
  pdf_document: default
  word_document: default
---

```{r setup, include = FALSE}
knitr::opts_chunk$set(echo = TRUE, warning = FALSE, message = FALSE)
library(tidyverse)
library(skimr) # skim()
library(VGAM) #kendall.tau()
library(table1) # table1()
library(naniar) #gg_miss_upset()
library(emmeans) #emmeans()
library(mutoss) #bonferroni()
library("epiDisplay") #lrtest
library(mice)
library(expss) #if_na()
library(effects) #allEffects()

if (!require("BiocManager", quietly = TRUE))
install.packages("BiocManager")
if (!require("multtest", quietly = TRUE))
BiocManager::install("multtest")

library("epiDisplay") # for likelihood ratio test of interaction
library(emmeans) # for pairwise post-hoc comparisons of model estimates
library(mutoss) # for p-value adjustment


# data set preparation

class <- c("numeric", "numeric", "factor", "factor", "factor", "numeric", "numeric", "numeric")
data <- readr::read_rds("original_data.rds") %>% 
  dplyr::mutate(
    ses = forcats::fct_relevel(ses, 
                               c("Below average", 
                                 "On average", 
                                 "Above average", 
                                 "Do not know/do not wish to answer")
                               ) |> 
      forcats::fct_collapse("On or above average" = c("On average", 
                                                      "Above average")),
    highest_educ = forcats::fct_relevel(highest_educ, c("No education", "Primary school", "High school", "Higher")))

data$sex <- as.character(data$sex)

data$years_education <- dplyr::na_if(data$years_education, 333)
data[data$years_education > 100|is.na(data$years_education), "years_education"] <- NA_real_

data <- data %>% 
  dplyr::mutate(hscl_anx_dich = dplyr::case_when(
    hscl_anx_score < 1.75 ~ "no",
    hscl_anx_score >= 1.75 ~ "yes"
  )) %>% 
  dplyr::mutate(hscl_anx_dich = as.factor(hscl_anx_dich))

data <- data %>% 
  dplyr::mutate(hscl_dep_dich = dplyr::case_when(
    hscl_depres_score < 1.75 ~ "no",
    hscl_depres_score >= 1.75 ~ "yes"
  )) %>% 
  dplyr::mutate(hscl_dep_dich = as.factor(hscl_dep_dich))

data <- data %>% 
  dplyr::mutate(hscl_total = (hscl_anx_score + hscl_depres_score)/2) %>% 
  dplyr::mutate(hscl_tot_dich = dplyr::case_when(
    hscl_total < 1.75 ~ "no",
    hscl_total >= 1.75 ~ "yes"
  )) %>% 
  dplyr::mutate(hscl_tot_dich = as.factor(hscl_tot_dich))

data_cc <- data
data[is.na(data$sex), "sex"] <- "missing"

VGAM::kendall.tau(data$hscl_anx_score, data$hscl_depres_score)

VGAM::kendall.tau(data$hscl_anx_score, data$hscl_total)

VGAM::kendall.tau(data$hscl_depres_score, data$hscl_total)
```

```{r}
sessionInfo()
```

## Skimming Data

```{r skim data}
skimr::skim(data)

```

## Descriptive tables

Table 1

```{r table 1}
tab1 <- table1::table1(~ age + months_in_host_country + ses + highest_educ + years_education + hscl_anx_score + hscl_anx_dich + hscl_depres_score + hscl_dep_dich | sex, data = data)
tab1
```

## Correlation of SES and Education variables  {.tabset}

### ses and years_education

```{r}
data %>% 
  tidyr::drop_na(ses, years_education) %>% 
  ggplot2::ggplot(mapping = ggplot2::aes(x=ses, y=years_education)) +
  ggplot2::geom_boxplot() +
  ggplot2::geom_jitter(alpha=0.2) +
  ggplot2::labs(x = "SES", y = "years of education") +
  ggplot2::scale_x_discrete(labels = c("Below average", "On average", "Above average", "Do not know/ \n do not wish to answer"))
```

kendall's tau: (with three levels of ses: below/on/above average)

```{r}
data_cor <- data %>% 
  dplyr::filter(ses == "Below average" | ses == "On average" | ses == "Above average") %>% 
  dplyr::select(ses, years_education, highest_educ) %>% 
  dplyr::mutate(ses = as.numeric(ses, levels = c("Below average", "On average", "Above average"))) %>% 
  dplyr::mutate(highest_educ = as.numeric(highest_educ, levels = c("No education", "Primary school", "High school", "Higher")))
# kendall.tau(data_cor$ses, data_cor$years_education)

cor.test(data_cor$ses,data_cor$years_education, method = "kendall")

# cor(data_cor, method = "kendall", use = "pairwise")
```

### ses and highest_educ

```{r}
#highest_educ: absolute numbers
data %>% 
  tidyr::drop_na(ses, highest_educ) %>% 
  ggplot2::ggplot(mapping = ggplot2::aes(x = ses, y = highest_educ)) +
  ggplot2::geom_count() +
  ggplot2::labs(x = "SES", y = "highest education level") +
  ggplot2::scale_x_discrete(labels = c("Below average", "On average", "Above average", "Do not know/ \n do not wish to answer"))

#highest_educ: proportions
data %>% 
  tidyr::drop_na(ses, highest_educ) %>% 
  ggplot2::ggplot(mapping = ggplot2::aes(x = ses, y = highest_educ)) +
  ggplot2::geom_count(ggplot2::aes(size=ggplot2::after_stat(prop), group = ses)) +
  ggplot2::labs(x = "SES", y = "highest education level", size = "Proportion") +
  ggplot2::scale_x_discrete(labels = c("Below average", "On average", "Above average", "Do not know/ \n do not wish to answer"))
```

kendall's tau: (with three levels of ses: below/on/above average)

```{r}
# kendall.tau(data_cor$ses, data_cor$highest_educ)
cor.test(x=data_cor$ses, data_cor$highest_educ, method = "kendall", use = "pairwise")
```

### years_education and highest_educ

```{r}
#education variables
data %>% 
  tidyr::drop_na(years_education, highest_educ) %>% 
  ggplot2::ggplot(mapping = ggplot2::aes(x = highest_educ, y = years_education)) +
  ggplot2::geom_boxplot()+
  ggplot2::geom_jitter(alpha=0.2) +
  ggplot2::labs(x = "highest education level", y = "years of education")
```

kendall's tau:

```{r}
data_compl_ed <- data %>% 
  tidyr::drop_na(highest_educ, years_education) %>% 
  dplyr::mutate(highest_educ = as.numeric(highest_educ, levels = c("No education", "Primary school", "High school", "Higher")))

# kendall.tau(x=data_compl_ed$years_education, y=data_compl_ed$highest_educ)

cor.test(data_cor$years_education, data_cor$highest_educ, method = "kendall")
```


```{r}
## Correlation of HSCL-25 scores
# ggplot(data, mapping = aes(x = hscl_anx_score, y = hscl_depres_score)) +
#   geom_point() +
#   geom_smooth()
```


## Exploring Missingness patterns

```{r}
data <- data %>% 
  dplyr::mutate(sex = dplyr::na_if(sex, "missing")) %>% 
  dplyr::mutate(sex = as.factor(sex))

data %>% 
  is.na() %>% 
  colSums()

data %>% 
  dplyr::select(age, sex, years_education, highest_educ, ses, hscl_anx_score, hscl_depres_score) %>% 
  naniar::gg_miss_upset(nsets = 7)

data %>% 
   dplyr::select(age, sex, years_education, highest_educ, ses, hscl_anx_score, hscl_depres_score) %>% 
naniar::gg_miss_fct(x = ., fct = ses) + 
  ggplot2::labs(x = "SES", y = "Variable", color = "% Missing") +
  ggplot2::scale_x_discrete(labels = c("Below average", "On average", "Above average", "Do not know/ \n do not wish to answer"))

data %>% 
  dplyr::select(age, sex, years_education, highest_educ, ses, hscl_anx_score, hscl_depres_score) %>% 
naniar::gg_miss_fct(x = ., fct = sex) +
  ggplot2::labs(x = "Sex", y = "Variable", color = "% Missing") +
  ggplot2::scale_x_discrete(labels = c("Female", "Male", "NA"))

data %>% 
  dplyr::select(age, sex, years_education, highest_educ, ses, hscl_anx_score, hscl_depres_score) %>% 
naniar::gg_miss_fct(x = ., fct = highest_educ) + 
  ggplot2::labs(x = "Highest education level", y = "Variable", color = "% Missing") +
  ggplot2::scale_x_discrete(labels = c("No education", "Primary school", "High School", "Higher", "NA"))

data %>% 
  dplyr::select(sex, years_education, highest_educ, ses, hscl_anx_score, hscl_depres_score) %>%
 naniar:: miss_case_table()
```


# Analysis {.tabset}
## Imputed SES data 

```{r}
## data set prep
data_complete <- data %>% 
  dplyr::mutate(ses = expss::if_na(ses, "Do not know/do not wish to answer")) %>% 
  dplyr::filter(complete.cases(sex, ses, hscl_anx_score, hscl_depres_score))

data_complete <- data_complete %>% 
  dplyr::mutate(hscl_anx_dich = dplyr::case_when(
    hscl_anx_score < 1.75 ~ "no",
    hscl_anx_score >= 1.75 ~ "yes"
  )) %>% 
  dplyr::mutate(hscl_anx_dich = as.factor(hscl_anx_dich))

data_complete <- data_complete %>% 
  dplyr::mutate(hscl_dep_dich = dplyr::case_when(
    hscl_depres_score < 1.75 ~ "no",
    hscl_depres_score >= 1.75 ~ "yes"
  )) %>% 
  dplyr::mutate(hscl_dep_dich = as.factor(hscl_dep_dich))

## prep for anaylsis - setting reference levels
data_complete$ses <- factor(data_complete$ses, ordered = F)
data_complete$ses <- relevel(data_complete$ses, ref = "On or above average")
data_complete$hscl_anx_dich <- relevel(data_complete$hscl_anx_dich, ref = "no")
data_complete$hscl_dep_dich <- relevel(data_complete$hscl_dep_dich, ref = "no")
```

Table 1

```{r table 1 - Imputed SES data}
tab1_complete <- table1::table1(~ age + months_in_host_country + ses + highest_educ + years_education + hscl_anx_score + hscl_anx_dich + hscl_depres_score + hscl_dep_dich | sex, data = data_complete)
tab1_complete
```

### SES and hscl_anx {.tabset}
#### Total
```{r}
model_comp1 <- glm(hscl_anx_dich ~ ses, family = "binomial", data = data_complete)
summary(model_comp1)
exp(coefficients(model_comp1))
exp(confint(model_comp1))

mod1 <- lm(hscl_anx_score~ses, data = data_complete)
anova(mod1)
```

#### Males
```{r}
data_completem <- data_complete %>% 
  dplyr::filter(sex == "Male")

model_comp1m <- glm(hscl_anx_dich ~ ses, family = "binomial", data = data_completem)
summary(model_comp1m)
exp(coefficients(model_comp1m)) 
exp(confint(model_comp1m))

mod1m <- lm(hscl_anx_score~ses, data = data_completem)
anova(mod1m)
```

#### Females
```{r}
data_completef <- data_complete %>% 
  dplyr::filter(sex == "Female")

model_comp1f <- glm(hscl_anx_dich ~ ses, family = "binomial", data = data_completef)
summary(model_comp1f)
exp(coefficients(model_comp1f))
exp(confint(model_comp1f))

mod1f <- lm(hscl_anx_score~ses, data = data_completef)
anova(mod1f)
```

### SES and hscl_depres {.tabset}
#### Total
```{r}
model_comp2 <- glm(hscl_dep_dich ~ ses, family = "binomial", data = data_complete)
summary(model_comp2)
exp(coefficients(model_comp2))
exp(confint(model_comp2))

mod2 <- lm(hscl_depres_score~ses, data = data_complete)
anova(mod2)
```

#### Males
```{r}
model_comp2m <- glm(hscl_dep_dich ~ ses, family = "binomial", data = data_completem)
summary(model_comp2m)
exp(coefficients(model_comp2m))
exp(confint(model_comp2m))

mod2m <- lm(hscl_depres_score~ses, data = data_completem)
anova(mod2m)
```

#### Females
```{r}
model_comp2f <- glm(hscl_dep_dich ~ ses, family = "binomial", data = data_completef)
summary(model_comp2f)
exp(coefficients(model_comp2f))
exp(confint(model_comp2f))

mod2f <- lm(hscl_depres_score~ses, data = data_completef)
anova(mod2f)
```

### interaction term ses\*sex {.tabset}

#### anxiety

```{r}
#model: interaction ses*sex
model_interact1 <- glm(hscl_anx_dich ~ ses*sex, family = "binomial", data = data_complete)
summary(model_interact1)
exp(coefficients(model_interact1))
exp(confint(model_interact1))
```

#### depression

```{r}
#model: interaction ses*sex
model_interact2 <- glm(hscl_dep_dich ~ ses*sex, family = "binomial", data = data_complete)
summary(model_interact2)
exp(coefficients(model_interact2))
exp(confint(model_interact2))
```

### Interaction post-hocs

```{r sanity check}
table(data_complete$sex,data_complete$ses) 
```

#### anxiety

```{r}

# we first assess the significance of the interaction with a likelihood ratio test
model_anxiety_main <- glm(hscl_anx_dich ~ ses + sex, family = "binomial", data = data_complete)
model_anxiety_interaction <- glm(hscl_anx_dich ~ ses * sex, family = "binomial", data = data_complete)
epiDisplay::lrtest(model_anxiety_main, model_anxiety_interaction)
# -> check if the interaction term as a whole is statistically significant

plot(effects::allEffects(model_anxiety_main), multiline = TRUE, ci.style = "bars", rescale.axis = FALSE)
plot(effects::allEffects(model_anxiety_interaction), multiline = TRUE, ci.style = "bars", rescale.axis = FALSE)

emm_anxiety <- emmeans::emmeans(model_anxiety_interaction, ~ sex | ses)
pairs_anxiety <- summary(pairs(emm_anxiety, ratios = TRUE, type = "response", reverse = TRUE))
pairs_anxiety$LCIL <- exp(log(pairs_anxiety$odds.ratio) - 1.96 * pairs_anxiety$SE)
pairs_anxiety$UCIL <- exp(log(pairs_anxiety$odds.ratio) + 1.96 * pairs_anxiety$SE)

# now we adjust for multiple comparisons with bonferroni correction
pairs_anxiety <- cbind(pairs_anxiety, mutoss::bonferroni(pairs_anxiety$p.value))
pairs_anxiety # final table with results
```

#### depression

```{r}

# we first assess the significance of the interaction with a likelihood ratio test
model_depression_main <- glm(hscl_dep_dich ~ ses + sex, family = "binomial", data = data_complete)
model_depression_interact <- glm(hscl_dep_dich ~ ses * sex, family = "binomial", data = data_complete)
epiDisplay::lrtest(model_depression_main, model_depression_interact)
# -> check if the interaction term as a whole is statistically significant

plot(effects::allEffects(model_depression_main), multiline = TRUE, ci.style = "bars", rescale.axis = FALSE)
plot(effects::allEffects(model_depression_interact), multiline = TRUE, ci.style = "bars", rescale.axis = FALSE)

emm_depression <- emmeans::emmeans(model_depression_interact, ~ sex | ses)
pairs_depression <- summary(pairs(emm_depression, ratios = TRUE, type = "response", reverse = TRUE))
pairs_depression$LCIL <- exp(log(pairs_depression$odds.ratio) - 1.96 * pairs_depression$SE)
pairs_depression$UCIL <- exp(log(pairs_depression$odds.ratio) + 1.96 * pairs_depression$SE)

# now we adjust for multiple comparisons with bonferroni correction
pairs_depression <- cbind(pairs_depression, mutoss::bonferroni(pairs_depression$p.value))
pairs_depression # final table with results
```

## Complete-case data 

```{r}
## data set prep
data_complete <- data %>% 
  dplyr::select(sex, ses, hscl_anx_score, hscl_depres_score) %>% 
  dplyr::filter(complete.cases(.))

data_complete <- data_complete %>% 
  dplyr::mutate(hscl_anx_dich = dplyr::case_when(
    hscl_anx_score < 1.75 ~ "no",
    hscl_anx_score >= 1.75 ~ "yes"
  )) %>% 
  dplyr::mutate(hscl_anx_dich = as.factor(hscl_anx_dich))

data_complete <- data_complete %>% 
  dplyr::mutate(hscl_dep_dich = dplyr::case_when(
    hscl_depres_score < 1.75 ~ "no",
    hscl_depres_score >= 1.75 ~ "yes"
  )) %>% 
  dplyr::mutate(hscl_dep_dich = as.factor(hscl_dep_dich))

## prep for anaylsis - setting reference levels
data_complete$ses <- factor(data_complete$ses, ordered = F)
data_complete$ses <- relevel(data_complete$ses, ref = "On or above average")
data_complete$hscl_anx_dich <- relevel(data_complete$hscl_anx_dich, ref = "no")
data_complete$hscl_dep_dich <- relevel(data_complete$hscl_dep_dich, ref = "no")
```

Table 1

```{r table 1 - complete data}
tab1_complete <- table1::table1(~ ses + hscl_anx_score + hscl_anx_dich + hscl_depres_score + hscl_dep_dich | sex, data = data_complete)
tab1_complete
```

### SES and hscl_anx {.tabset}
#### Total
```{r}
model_comp1 <- glm(hscl_anx_dich ~ ses, family = "binomial", data = data_complete)
summary(model_comp1)
exp(coefficients(model_comp1))
exp(confint(model_comp1))

mod1 <- lm(hscl_anx_score~ses, data = data_complete)
anova(mod1)
```

#### Males
```{r}
data_completem <- data_complete %>% 
  dplyr::filter(sex == "Male")

model_comp1m <- glm(hscl_anx_dich ~ ses, family = "binomial", data = data_completem)
summary(model_comp1m)
exp(coefficients(model_comp1m)) 
exp(confint(model_comp1m))

mod1m <- lm(hscl_anx_score~ses, data = data_completem)
anova(mod1m)
```

#### Females
```{r}
data_completef <- data_complete %>% 
  dplyr::filter(sex == "Female")

model_comp1f <- glm(hscl_anx_dich ~ ses, family = "binomial", data = data_completef)
summary(model_comp1f)
exp(coefficients(model_comp1f))
exp(confint(model_comp1f))

mod1f <- lm(hscl_anx_score~ses, data = data_completef)
anova(mod1f)
```

### SES and hscl_depres {.tabset}
#### Total
```{r}
model_comp2 <- glm(hscl_dep_dich ~ ses, family = "binomial", data = data_complete)
summary(model_comp2)
exp(coefficients(model_comp2))
exp(confint(model_comp2))

mod2 <- lm(hscl_depres_score~ses, data = data_complete)
anova(mod2)
```

#### Males
```{r}
model_comp2m <- glm(hscl_dep_dich ~ ses, family = "binomial", data = data_completem)
summary(model_comp2m)
exp(coefficients(model_comp2m))
exp(confint(model_comp2m))

mod2m <- lm(hscl_depres_score~ses, data = data_completem)
anova(mod2m)
```

#### Females
```{r}
model_comp2f <- glm(hscl_dep_dich ~ ses, family = "binomial", data = data_completef)
summary(model_comp2f)
exp(coefficients(model_comp2f))
exp(confint(model_comp2f))

mod2f <- lm(hscl_depres_score~ses, data = data_completef)
anova(mod2f)
```

### interaction term ses\*sex {.tabset}

#### anxiety

```{r}
#model: interaction ses*sex
model_interact1 <- glm(hscl_anx_dich ~ ses*sex, family = "binomial", data = data_complete)
summary(model_interact1)
exp(coefficients(model_interact1))
exp(confint(model_interact1))
```

#### depression

```{r}
#model: interaction ses*sex
model_interact2 <- glm(hscl_dep_dich ~ ses*sex, family = "binomial", data = data_complete)
summary(model_interact2)
exp(coefficients(model_interact2))
exp(confint(model_interact2))
```

### Interaction post-hocs by TG

```{r sanity check2}

table(data_complete$sex,data_complete$ses) # n = 6 in synthetic dataset
```

#### anxiety

```{r}

# we first assess the significance of the interaction with a likelihood ratio test
model_anxiety_main <- glm(hscl_anx_dich ~ ses + sex, family = "binomial", data = data_complete)
model_anxiety_interaction <- glm(hscl_anx_dich ~ ses * sex, family = "binomial", data = data_complete)
epiDisplay::lrtest(model_anxiety_main, model_anxiety_interaction)
# -> check if the interaction term as a whole is statistically significant


plot(effects::allEffects(model_anxiety_main), multiline = TRUE, ci.style = "bars", rescale.axis = FALSE)
plot(effects::allEffects(model_anxiety_interaction), multiline = TRUE, ci.style = "bars", rescale.axis = FALSE)


emm_anxiety <- emmeans::emmeans(model_anxiety_interaction, ~ sex | ses)
pairs_anxiety <- summary(pairs(emm_anxiety, ratios = TRUE, type = "response", reverse = TRUE))
pairs_anxiety$LCIL <- exp(log(pairs_anxiety$odds.ratio) - 1.96 * pairs_anxiety$SE)
pairs_anxiety$UCIL <- exp(log(pairs_anxiety$odds.ratio) + 1.96 * pairs_anxiety$SE)

# now we adjust for multiple comparisons with bonferroni correction
pairs_anxiety <- cbind(pairs_anxiety, mutoss::bonferroni(pairs_anxiety$p.value))
pairs_anxiety # final table with results
```

#### depression

```{r}

# we first assess the significance of the interaction with a likelihood ratio test
model_depression_main <- glm(hscl_dep_dich ~ ses + sex, family = "binomial", data = data_complete)
model_depression_interact <- glm(hscl_dep_dich ~ ses * sex, family = "binomial", data = data_complete)
epiDisplay::lrtest(model_depression_main, model_depression_interact)
# -> check if the interaction term as a whole is statistically significant

plot(effects::allEffects(model_depression_main), multiline = TRUE, ci.style = "bars", rescale.axis = FALSE)
plot(effects::allEffects(model_depression_interact), multiline = TRUE, ci.style = "bars", rescale.axis = FALSE)

emm_depression <- emmeans::emmeans(model_depression_interact, ~ sex | ses)
pairs_depression <- summary(pairs(emm_depression, ratios = TRUE, type = "response", reverse = TRUE))
pairs_depression$LCIL <- exp(log(pairs_depression$odds.ratio) - 1.96 * pairs_depression$SE)
pairs_depression$UCIL <- exp(log(pairs_depression$odds.ratio) + 1.96 * pairs_depression$SE)

# now we adjust for multiple comparisons with bonferroni correction
pairs_depression <- cbind(pairs_depression, mutoss::bonferroni(pairs_depression$p.value))
pairs_depression # final table with results'
```

## Sensitivity Analysis: different cut-off for HSCL scores {.tabset}

(reference levels: ses "On average", hscl \< cutoff (depression: 2.1, anxiety: 2.0))

```{r}
data_sens <- data %>% 
  dplyr::select(sex, ses, hscl_anx_score, hscl_depres_score) %>% 
  dplyr::mutate(ses = expss::if_na(ses, "Do not know/do not wish to answer")) %>% 
  dplyr::filter(complete.cases(.))

data_sens <- data_sens %>% 
  dplyr::mutate(hscl_anx_dich = dplyr::case_when(
    hscl_anx_score < 2.0 ~ "no",
    hscl_anx_score >= 2.0 ~ "yes"
  )) %>% 
  dplyr::mutate(hscl_anx_dich = as.factor(hscl_anx_dich))

data_sens <- data_sens %>% 
  dplyr::mutate(hscl_dep_dich = dplyr::case_when(
    hscl_depres_score < 2.1 ~ "no",
    hscl_depres_score >= 2.1 ~ "yes"
  )) %>% 
  dplyr::mutate(hscl_dep_dich = as.factor(hscl_dep_dich))
```


### SES and hscl_anx {.tabset}
#### Total

```{r}
#setting reference levels for models
data_sens$ses <- factor(data_sens$ses, ordered = F)
data_sens$ses <- relevel(data_sens$ses, ref = "On or above average")
data_sens$hscl_anx_dich <- relevel(data_sens$hscl_anx_dich, ref = "no")
data_sens$hscl_dep_dich <- relevel(data_sens$hscl_dep_dich, ref = "no")

# models: total population - hscl ~ ses
model_sens1 <- glm(hscl_anx_dich ~ ses, family = "binomial", data = data_sens)
summary(model_sens1)
```

ORs and CIs:

```{r}
exp(coefficients(model_sens1))
exp(confint(model_sens1))
```

#### Males

```{r}
#only males: hscl~ses
data_sensm <- data_sens %>% 
  dplyr::filter(sex == "Male")

model_sens1m <- glm(hscl_anx_dich ~ ses, family = "binomial", data = data_sensm)
summary(model_sens1m)
exp(coefficients(model_sens1m))
exp(confint(model_sens1m))
```

#### Females

```{r}
#only females: hscl~ses
data_sensf <- data_sens %>% 
  dplyr::filter(sex == "Female")

model_sens1f <- glm(hscl_anx_dich ~ ses, family = "binomial", data = data_sensf)
summary(model_sens1f)
exp(coefficients(model_sens1f)) 
exp(confint(model_sens1f))
```

### SES and hscl_depres {.tabset}
#### Total

```{r}
model_sens2 <- glm(hscl_dep_dich ~ ses, family = "binomial", data = data_sens)
summary(model_sens2)
```

ORs and CIs:

```{r}
exp(coefficients(model_sens2))
exp(confint(model_sens2))
```

#### Males

```{r}
#only males: hscl~ses
model_sens2m <- glm(hscl_dep_dich ~ ses, family = "binomial", data = data_sensm)
summary(model_sens2m)
exp(coefficients(model_sens2m)) 
exp(confint(model_sens2m))
```

#### Females

```{r}
#only females: hscl~ses
model_sens2f <- glm(hscl_dep_dich ~ ses, family = "binomial", data = data_sensf)
summary(model_sens2f)
exp(coefficients(model_sens2f))
exp(confint(model_sens2f))
```

### interaction term ses\*sex {.tabset}

#### anxiety
```{r}
#model: interaction ses*sex
model_sens_interact1 <- glm(hscl_anx_dich ~ ses*sex, family = "binomial", data = data_sens)
summary(model_sens_interact1)
exp(coefficients(model_sens_interact1))
exp(confint(model_sens_interact1))
```

#### depression
```{r}
#model: interaction ses*sex
model_sens_interact2 <- glm(hscl_dep_dich ~ ses*sex, family = "binomial", data = data_sens)
summary(model_sens_interact2)
exp(coefficients(model_sens_interact2))
exp(confint(model_sens_interact2))
```

## Sensitivity Analysis 2: Extreme cases {.tabset}

### all HSCL NAs "yes" {.tabset}

```{r}

data_yes <- data %>% 
  dplyr::select(sex, ses, hscl_anx_dich, hscl_dep_dich) %>%
  dplyr::mutate(ses = expss::if_na(ses, "Do not know/do not wish to answer")) %>% 
  dplyr::mutate(hscl_anx_dich = expss::if_na(hscl_anx_dich, "yes")) %>% 
  dplyr::mutate(hscl_dep_dich = expss::if_na(hscl_dep_dich, "yes")) %>% 
  dplyr::filter(complete.cases(.))

data_yes$ses <- factor(data_yes$ses, ordered = F)
data_yes$ses <- relevel(data_yes$ses, ref = "On or above average")
data_yes$hscl_anx_dich <- relevel(data_yes$hscl_anx_dich, ref = "no")
data_yes$hscl_dep_dich <- relevel(data_yes$hscl_dep_dich, ref = "no")
```
#### SES and hscl_anx {.tabset}

##### Total
```{r}
# models: total population - hscl ~ ses
model_yes1 <- glm(hscl_anx_dich ~ ses, family = "binomial", data = data_yes)
summary(model_yes1)
```

ORs and CIs:

```{r}
exp(coefficients(model_yes1))
exp(confint(model_yes1))
```

##### Males

```{r}
data_yesm <- data_yes %>% 
  dplyr::filter(sex == "Male")

#only males: hscl~ses
model_yes1m <- glm(hscl_anx_dich ~ ses, family = "binomial", data = data_yesm)
summary(model_yes1m)
exp(coefficients(model_yes1m))
exp(confint(model_yes1m))
```

##### Females

```{r}
data_yesf <- data_yes %>% 
  dplyr::filter(sex == "Female")

#only females: hscl~ses
model_yes1f <- glm(hscl_anx_dich ~ ses, family = "binomial", data = data_yesf)
summary(model_yes1f)
exp(coefficients(model_yes1f))
exp(confint(model_yes1f))
```
#### SES and hscl_depres {.tabset}

##### Total
```{r}
# models: total population - hscl ~ ses
model_yes2 <- glm(hscl_dep_dich ~ ses, family = "binomial", data = data_yes)
summary(model_yes2)
```

ORs and CIs:

```{r}
exp(coefficients(model_yes2))
exp(confint(model_yes2))
```

##### Males

```{r}
#only males: hscl~ses
model_yes2m <- glm(hscl_dep_dich ~ ses, family = "binomial", data = data_yesm)
summary(model_yes2m)
exp(coefficients(model_yes2m))
exp(confint(model_yes2m))
```

##### Females

```{r}
#only females: hscl~ses
model_yes2f <- glm(hscl_dep_dich ~ ses, family = "binomial", data = data_yesf)
summary(model_yes2f)
exp(coefficients(model_yes2f))
exp(confint(model_yes2f))
```
#### interaction term ses\*sex {.tabset}

##### anxiety
```{r}
#model: interaction ses*sex
model_yes_interact1 <- glm(hscl_anx_dich ~ ses*sex, family = "binomial", data = data_yes)
summary(model_yes_interact1)
exp(coefficients(model_yes_interact1))
exp(confint(model_yes_interact1))
```

##### depression
```{r}
#model: interaction ses*sex
model_yes_interact2 <- glm(hscl_dep_dich ~ ses*sex, family = "binomial", data = data_yes)
summary(model_yes_interact2)
exp(coefficients(model_yes_interact2))
exp(confint(model_yes_interact2))
```


### all HSCL NAs "no" {.tabset}

```{r}
data_no <- data %>% 
  dplyr::select(sex, ses, hscl_anx_dich, hscl_dep_dich) %>%
  dplyr::mutate(ses = expss::if_na(ses, "Do not know/do not wish to answer")) %>% 
  dplyr::mutate(hscl_anx_dich = expss::if_na(hscl_anx_dich, "no")) %>% 
  dplyr::mutate(hscl_dep_dich = expss::if_na(hscl_dep_dich, "no")) %>% 
  dplyr::filter(complete.cases(.))

data_no$ses <- factor(data_no$ses, ordered = F)
data_no$ses <- relevel(data_no$ses, ref = "On or above average")
data_no$hscl_anx_dich <- relevel(data_no$hscl_anx_dich, ref = "no")
data_no$hscl_dep_dich <- relevel(data_no$hscl_dep_dich, ref = "no")
```

#### SES and hscl_anx {.tabset}
##### Total
```{r}
# models: total population - hscl ~ ses
model_no1 <- glm(hscl_anx_dich ~ ses, family = "binomial", data = data_no)
summary(model_no1)
```

ORs and CIs:

```{r}
exp(coefficients(model_no1))
exp(confint(model_no1))
```

##### Males
```{r}
#only females: hscl~ses
data_nom <- data_no %>% 
  dplyr::filter(sex == "Male")

model_no1m <- glm(hscl_anx_dich ~ ses, family = "binomial", data = data_nom)
summary(model_no1m)
exp(coefficients(model_no1m))
exp(confint(model_no1m))
```

##### Females
```{r}
#only females: hscl~ses
data_nof <- data_no %>% 
  dplyr::filter(sex == "Female")

model_no1f <- glm(hscl_anx_dich ~ ses, family = "binomial", data = data_nof)
summary(model_no1f)
exp(coefficients(model_no1f))
exp(confint(model_no1f))
```

#### SES and hscl_depres {.tabset}
##### Total
```{r}
# models: total population - hscl ~ ses
model_no2 <- glm(hscl_dep_dich ~ ses, family = "binomial", data = data_no)
summary(model_no2)
```

ORs and CIs:

```{r}
exp(coefficients(model_no2))
exp(confint(model_no2))
```

##### Males
```{r}
model_no2m <- glm(hscl_dep_dich ~ ses, family = "binomial", data = data_nom)
summary(model_no2m)
exp(coefficients(model_no2m))
exp(confint(model_no2m))
```

##### Females
```{r}
model_no2f <- glm(hscl_dep_dich ~ ses, family = "binomial", data = data_nof)
summary(model_no2f)
exp(coefficients(model_no2f))
exp(confint(model_no2f))
```

#### interaction term ses\*sex {.tabset}

##### anxiety
```{r}
#model: interaction ses*sex
model_no_interact1 <- glm(hscl_anx_dich ~ ses*sex, family = "binomial", data = data_no)
summary(model_no_interact1)
exp(coefficients(model_no_interact1))
exp(confint(model_no_interact1))
```

##### depression
```{r}
#model: interaction ses*sex
model_no_interact2 <- glm(hscl_dep_dich ~ ses*sex, family = "binomial", data = data_no)
summary(model_no_interact2)
exp(coefficients(model_no_interact2))
exp(confint(model_no_interact2))
```
